# Supplementary material for: ABPP-HT*—Deep Meets Fast for Activity-Based Profiling of Deubiquitylating Enzymes Using Advanced DIA Mass Spectrometry Methods
Source: Int J Mol Sci. 2022 Mar 17;23(6):3263. doi: 10.3390/ijms23063263 (PMC8955990; doi:10.3390/ijms23063263)
Supplement: Supplementary file 1 [file ijms-23-03263-s001.zip]

Archive with 1 entries (1 files):
- ijms-1627256-supplementary.pdf
